# Supplementary material for: Physiological Sensor Modality Sensitivity Test for Pain Intensity Classification in Quantitative Sensory Testing
Source: Sensors (Basel). 2025 Mar 26;25(7):2086. doi: 10.3390/s25072086 (PMC11991361; doi:10.3390/s25072086)
Supplement: Supplementary file 1 [file sensors-25-02086-s001.zip]

Archive with 1 entries (1 files):
- sensors-3454968-supplementary.pdf
